# Supplementary material for: Profiling of Key Hub Genes Using a Two-State Weighted Gene Co-Expression Network of ‘Jao Khao’ Rice under Soil Salinity Stress Based on Time-Series Transcriptome Data
Source: Int J Mol Sci. 2024 Oct 16;25(20):11086. doi: 10.3390/ijms252011086 (PMC11508143; doi:10.3390/ijms252011086)
Supplement: Supplementary file 1 [file ijms-25-11086-s001.zip]

Archive with 3 entries (3 files):
- Supplementary_materials_Figure_S1-S7.pdf
- Supplementary_materials_Table_S1-S4.xlsx
- Supplementary_materials_Table_S5.pdf
