# Supplementary material for: Profiling of Key Hub Genes Using a Two-State Weighted Gene Co-Expression Network of ‘Jao Khao’ Rice under Soil Salinity Stress Based on Time-Series Transcriptome Data
Source: Int J Mol Sci. 2024 Oct 16;25(20):11086. doi: 10.3390/ijms252011086 (PMC11508143; doi:10.3390/ijms252011086)
Supplement: Supplementary file 1 [file ijms-25-11086-s001.zip › Supplementary_materials_Table_S1-S4.xlsx]

## Sheet: Table_S1
Supplematary Table S1 Phenotypic traits of 'Jao Khao' rice in normal and saline condition
Day	Trt		Tiller number	SES	Shoot fresh weight	Root fresh weight	Shoot dry weight	Root dry weight	Shoot dry/fresh weight	Root dry/fresh weight	CMS	RWC
0	Control	Control_0	1	1	0.6635	0.4271	0.104449	0.0386	14.1898	9.0377	80.3055	85.5072
0	Control	Control_0	1	1	0.7956	0.3613	0.113946	0.0303	12.776	8.38638	86.7948	82.1839
0	Control	Control_0	3	1	0.2934	0.1803	0.0557311	0.0172	14.939	9.53966	86.4246	85.5346
3	Control	Control_3	1	1	1.2163	0.889	0.231468	0.0812	17.4684	9.13386	83.2823	94.3182
3	Control	Control_3	1	1	0.8619	0.5277	0.169052	0.0628	18.5697	11.9007	81.9134	90.6736
3	Control	Control_3	1	1	0.9927	0.7404	0.189082	0.0962	17.3851	12.993	81.0657	80.9339
6	Control	Control_6	1	1	1.1578	0.7097	0.259196	0.0826	20.4523	11.6387	85.681	96.0177
6	Control	Control_6	1	1	0.9157	0.5047	0.229251	0.059	21.6175	11.6901	82.9307	93.75
6	Control	Control_6	1	1	1.1515	0.8127	0.271031	0.0991	21.2012	12.1939	87.9492	91.7874
9	Control	Control_9	1	1	1.0507	0.5575	0.241684	0.0689	20.7466	12.3587	82.1207	95
9	Control	Control_9	1	1	1.6209	0.8489	0.356182	0.172	20.2407	20.2615	86.4718	99.4186
9	Control	Control_9	3	1	1.2103	0.6793	0.252852	0.0925	19.9002	13.617	81.6872	91.9679
0	160 mM NaCl	Salt_0	1	1	0.7457	0.2811	0.122269	0.0227	14.9482	8.07542	79.8114	91.1765
0	160 mM NaCl	Salt_0	1	1	0.9671	0.3452	0.116303	0.0293	10.7334	8.48783	80.5779	92.5
0	160 mM NaCl	Salt_0	1	1	0.8583	0.3824	0.133621	0.0379	13.8438	9.91109	78.2772	89.6907
3	160 mM NaCl	Salt_3	1	3	0.6865	0.3064	0.14022	0.0284	19.2746	9.26893	62.4584	86.8613
3	160 mM NaCl	Salt_3	1	3	0.4039	0.1245	0.0809759	0.0118	16.9042	9.47791	50.7815	78.7402
3	160 mM NaCl	Salt_3	3	1	0.5704	0.2475	0.112102	0.0224	18.163	9.05051	59.8507	90.2222
6	160 mM NaCl	Salt_6	3	5	0.6486	0.2853	0.1663	0.0268	22.8647	9.39362	48.9621	79.1367
6	160 mM NaCl	Salt_6	3	5	0.703	0.351	0.188229	0.034	24.2146	9.68661	47.7159	85.1711
6	160 mM NaCl	Salt_6	1	5	0.5868	0.2496	0.160602	0.0318	24.7106	12.7404	53.9392	85.0649
9	160 mM NaCl	Salt_9	3	1	1.4961	0.5624	0.342269	0.0695	21.7812	12.3578	54.2195	49.1803
9	160 mM NaCl	Salt_9	3	3	1.1765	0.4807	0.267097	0.0639	21.8527	13.2931	10.8614	78.1132
9	160 mM NaCl	Salt_9	2	3	1.209	0.5666	0.32465	0.0804	25	14.1899	60.1464	86.3636

## Sheet: Table_S2
Supplematary Table S2 Centrality analysis to identify 111 key genes in modules
RAP_ID	MSU_ID	Putative functions	Centrality	Module	Degree			Closeness Centrality			Betweenness Centrality			Clustering Coefficient
			combination		Control	Saline	Δchange	Control	Saline	Δchange	Control	Saline	Δchange	Control	Saline	Δchange
Os01g0802600	LOC_Os01g58850	circadian clock coupling factor-related, putative, expressed	red	blue	0	120	100	0	0.5	100	0	0.05	100	0	0.14	100
Os03g0655500	LOC_Os03g45290	ankyrin repeat domain-containing protein 50, putative, expressed	red	blue	0	90	100	0	0.51	100	0	0.03	100	0	0.28	100
Os04g0456900	LOC_Os04g38400	ethylene-insensitive 3, putative, expressed	orange	blue	0	75	100	0	0.5	100	0	0	#DIV/0!	0	0.58	100
Os04g0472900	LOC_Os04g39680	anthranilate phosphoribosyltransferase, putative, expressed	red	blue	0	52	100	0	0.45	100	0	0.01	100	0	0.27	100
Os04g0624500	LOC_Os04g53300	polyphenol oxidase, putative, expressed	orange	blue	0	37	100	0	0.46	100	0	0	#DIV/0!	0	0.94	100
Os01g0543100	LOC_Os01g36240	peroxidase precursor, putative, expressed	orange	blue	0	32	100	0	0.45	100	0	0	#DIV/0!	0	0.99	100
Os07g0162600	LOC_Os07g06850	gibberellin receptor GID1L2, putative, expressed	orange	blue	0	31	100	0	0.46	100	0	0	#DIV/0!	0	0.92	100
Os04g0385900	LOC_Os04g31630	expressed protein	orange	blue	0	31	100	0	0.44	100	0	0	#DIV/0!	0	0.98	100
Os03g0170800	LOC_Os03g07470	glutaredoxin, putative, expressed	orange	blue	0	19	100	0	0.44	100	0	0	#DIV/0!	0	0.78	100
Os05g0479900	LOC_Os05g40170	expressed protein	orange	blue	0	15	100	0	0.43	100	0	0	#DIV/0!	0	0.78	100
Os01g0732300	LOC_Os01g53160	DUF623 domain containing protein, expressed	orange	blue	0	13	100	0	0.44	100	0	0	#DIV/0!	0	0.97	100
Os04g0438900	LOC_Os04g35810	expressed protein	orange	blue	0	9	100	0	0.41	100	0	0	#DIV/0!	0	0.89	100
Os10g0112500	LOC_Os10g02340	peptide transporter PTR2, putative, expressed	orange	blue	0	9	100	0	0.39	100	0	0	#DIV/0!	0	1	100
Os03g0212000	LOC_Os03g11350	UDP-glucoronosyl and UDP-glucosyl transferase, putative, expressed	orange	blue	0	8	100	0	0.39	100	0	0	#DIV/0!	0	0.43	100
Os06g0185500	LOC_Os06g08640	transferase family protein, putative, expressed	orange	blue	0	6	100	0	0.42	100	0	0	#DIV/0!	0	1	100
Os05g0510600	LOC_Os05g43510	decarboxylase, putative, expressed	orange	blue	0	4	100	0	0.35	100	0	0	#DIV/0!	0	0.67	100
Os05g0215300	LOC_Os05g12450	hydroquinone glucosyltransferase, putative, expressed	orange	blue	0	14	100	0	0.43	100	0	0	#DIV/0!	0	0.91	100
Os03g0757100	LOC_Os03g55020	UDP-glucoronosyl and UDP-glucosyl transferase domain containing protein, expressed	orange	blue	4	59	93.2203	0.408	0.46	11.3043	0.0738562	0.02	-269.281	0.166667	0.22	24.2424
Os04g0620000	LOC_Os04g52900	ABC transporter family protein, putative, expressed	orange	brown	0	4	100	0	0.29	100	0	0	#DIV/0!	0	0.83	100
Os11g0260200	LOC_Os11g15370	sulfotransferase domain containing protein, expressed	orange	green	0	45	100	0	0.23	100	0	0	#DIV/0!	0	0.7	100
Os11g0261600	LOC_Os11g15520	OsSub62 - Putative Subtilisin homologue, expressed	orange	green	0	42	100	0	0.23	100	0	0	#DIV/0!	0	0.77	100
Os06g0349700	LOC_Os06g24180	cytochrome P450 84A1, putative, expressed	blue	green	5	41	87.8049	0.206956	0.23	10.0193	0.000241053	0	#DIV/0!	0.8	0.8	0
Os08g0543050	LOC_Os08g43000	CC-NBS-LRR, putative, expressed	blue	green	4	28	85.7143	0.206838	0.23	10.0706	0	0	#DIV/0!	1	0.99	-1.0101
Os08g0413500	LOC_Os08g31910	expressed protein	blue	green	5	27	81.4815	0.198686	0.23	13.6146	0	0	#DIV/0!	1	0.99	-1.0101
Os07g0541600	LOC_Os07g35720	expressed protein	red	grey	0	50	100	0	0.17	100	0	0.01	100	0	0.57	100
Os04g0622800	LOC_Os04g53130	bromodomain containing protein, expressed	red	grey	0	48	100	0	0.17	100	0	0.01	100	0	0.6	100
Os08g0299700	LOC_Os08g20480	OsFBO20 - F-box and other domain containing protein, expressed	orange	grey	0	35	100	0	0.14	100	0	0	#DIV/0!	0	0.85	100
Os12g0180800	LOC_Os12g08020	expressed protein	red	grey	0	25	100	0	1	100	0	0.06	100	0	0.59	100
Os12g0180600	LOC_Os12g08000	5-nucleotidase domain-containing protein, putative, expressed	red	grey	0	25	100	0	1	100	0	0.06	100	0	0.59	100
Os04g0613300	LOC_Os04g52330	expressed protein	orange	grey	0	22	100	0	0.14	100	0	0	#DIV/0!	0	1	100
Os07g0621201	LOC_Os07g42885	retrotransposon protein, putative, Ty1-copia subclass, expressed	orange	grey	0	11	100	0	0.64	100	0	0	#DIV/0!	0	1	100
Os08g0108100	LOC_Os08g01670	invertase/pectin methylesterase inhibitor family protein, putative, expressed	orange	grey	0	9	100	0	0.61	100	0	0	#DIV/0!	0	1	100
Os01g0144500	LOC_Os01g05120	ubiquitin fusion degradation protein, putative, expressed	orange	grey	0	8	100	0	0.12	100	0	0	#DIV/0!	0	0.79	100
Os01g0264500	LOC_Os01g15979	gb protein, putative, expressed	blue	grey	0	1	100	0	1	100	0	0	#DIV/0!	0	0	#DIV/0!
Os07g0628500	LOC_Os07g43530	helix-loop-helix DNA-binding domain containing protein, expressed	orange	grey	0	14	100	0	0.69	100	0	0	#DIV/0!	0	0.99	100
Os10g0561100	LOC_Os10g41170	dehydrogenase, putative, expressed	blue	grey	1	14	92.8571	1	0.69	-44.9275	0	0	#DIV/0!	0	0.95	100
Os08g0198200	LOC_Os08g09820	peptidase aspartic family protein, putative, expressed	blue	grey	4	44	90.9091	0.75	0.17	-341.176	0	0.01	100	1	0.68	-47.0588
Os07g0628600	LOC_Os07g43540	ORC6 - Putative origin recognition complex subunit 6, expressed	orange	grey	3	19	84.2105	0.578947	0.81	28.525	0	0.01	100	1	0.83	-20.4819
Os01g0578500	LOC_Os01g39670	OsFBD1 - F-box and FBD domain containing protein, expressed	blue	red	8	49	83.6735	0.404959	0.29	-39.6409	0.0456398	0.04	-14.0996	0.5	0.62	19.3548
Os01g0609000	LOC_Os01g42350	pleiotropic drug resistance protein, putative, expressed	orange	turquoise	0	138	100	0	0.35	100	0	0	#DIV/0!	0	0.99	100
Os12g0262100	LOC_Os12g16130	transposon protein, putative, unclassified, expressed	orange	turquoise	0	57	100	0	0.34	100	0	0	#DIV/0!	0	0.93	100
Os11g0224900	LOC_Os11g11770	disease resistance protein RPM1, putative, expressed	red	turquoise	0	438	100	0	0.46	100	0	0.01	100	0	0.45	100
Os11g0225300	LOC_Os11g11810	NBS-LRR disease resistance protein, putative, expressed	red	turquoise	0	433	100	0	0.46	100	0	0.01	100	0	0.46	100
Os11g0664800	LOC_Os11g44340	calmodulin binding protein, putative, expressed	red	turquoise	0	422	100	0	0.45	100	0	0.01	100	0	0.48	100
Os02g0599700	LOC_Os02g38780	protein phosphatase 2C containing protein, expressed	orange	turquoise	0	348	100	0	0.43	100	0	0	#DIV/0!	0	0.62	100
Os11g0663100	LOC_Os11g44170	calmodulin binding protein, putative, expressed	orange	turquoise	0	317	100	0	0.39	100	0	0	#DIV/0!	0	0.69	100
Os02g0152200	LOC_Os02g05810	expressed protein	orange	turquoise	0	302	100	0	0.38	100	0	0	#DIV/0!	0	0.72	100
Os11g0549680	LOC_Os11g34820	THUMP domain-containing protein, putative, expressed	orange	turquoise	0	211	100	0	0.37	100	0	0	#DIV/0!	0	0.79	100
Os11g0549665	LOC_Os11g34790	expressed protein	orange	turquoise	0	192	100	0	0.36	100	0	0	#DIV/0!	0	0.9	100
Os01g0355900	LOC_Os01g25370	SUMO protease, putative, expressed	orange	turquoise	0	169	100	0	0.36	100	0	0	#DIV/0!	0	0.98	100
Os11g0664400	LOC_Os11g44300	expressed protein	orange	turquoise	0	161	100	0	0.36	100	0	0	#DIV/0!	0	0.99	100
Os02g0627800	LOC_Os02g41720	transposon protein, putative, unclassified, expressed	orange	turquoise	0	153	100	0	0.35	100	0	0	#DIV/0!	0	0.97	100
Os02g0633400	LOC_Os02g42230	RPA2B - Putative single-stranded DNA binding complex subunit 2, expressed	orange	turquoise	0	150	100	0	0.35	100	0	0	#DIV/0!	0	0.99	100
Os01g0686100	LOC_Os01g49219	expressed protein	orange	turquoise	0	146	100	0	0.35	100	0	0	#DIV/0!	0	1	100
Os08g0367300	LOC_Os08g28010	expressed protein	orange	turquoise	0	143	100	0	0.35	100	0	0	#DIV/0!	0	1	100
Os11g0111200	LOC_Os11g02010	transposon protein, putative, CACTA, En/Spm sub-class, expressed	orange	turquoise	0	142	100	0	0.34	100	0	0	#DIV/0!	0	1	100
Os01g0609200	LOC_Os01g42370	pleiotropic drug resistance protein, putative, expressed	orange	turquoise	0	141	100	0	0.35	100	0	0	#DIV/0!	0	0.99	100
Os02g0607400	LOC_Os02g39470	cyclin, N-terminal domain containing protein, expressed	orange	turquoise	0	131	100	0	0.35	100	0	0	#DIV/0!	0	0.99	100
Os01g0690800	LOC_Os01g49614	Protein kinase domain containing protein, expressed	orange	turquoise	0	130	100	0	0.35	100	0	0	#DIV/0!	0	0.98	100
Os10g0361300	LOC_Os10g21700	transposon protein, putative, CACTA, En/Spm sub-class, expressed	orange	turquoise	0	127	100	0	0.34	100	0	0	#DIV/0!	0	1	100
Os11g0225100	LOC_Os11g11790	NBS-LRR type disease resistance protein, putative, expressed	orange	turquoise	0	125	100	0	0.34	100	0	0	#DIV/0!	0	1	100
Os03g0753600	LOC_Os03g54220	expressed protein	orange	turquoise	0	121	100	0	0.34	100	0	0	#DIV/0!	0	1	100
Os04g0437900	LOC_Os04g35720	expressed protein	orange	turquoise	0	117	100	0	0.34	100	0	0	#DIV/0!	0	1	100
Os04g0435000	LOC_Os04g35534	expressed protein	orange	turquoise	0	116	100	0	0.34	100	0	0	#DIV/0!	0	0.9	100
Os01g0571800	LOC_Os01g39070	DUF260 domain containing protein, putative, expressed	orange	turquoise	0	101	100	0	0.33	100	0	0	#DIV/0!	0	1	100
Os02g0632500	LOC_Os02g42134	ARF GTPase-activating domain-containing protein, putative, expressed	orange	turquoise	0	96	100	0	0.33	100	0	0	#DIV/0!	0	1	100
Os11g0282600	LOC_Os11g17940	expressed protein	orange	turquoise	0	88	100	0	0.34	100	0	0	#DIV/0!	0	1	100
Os08g0392500	LOC_Os08g30260	retrotransposon protein, putative, unclassified, expressed	orange	turquoise	0	83	100	0	0.33	100	0	0	#DIV/0!	0	1	100
Os02g0174100	LOC_Os02g07780	OsSPL4 - SBP-box gene family member, expressed	orange	turquoise	0	80	100	0	0.33	100	0	0	#DIV/0!	0	1	100
Os01g0607400	LOC_Os01g42260	transcriptional corepressor LEUNIG, putative, expressed	orange	turquoise	0	74	100	0	0.33	100	0	0	#DIV/0!	0	1	100
Os05g0141400	LOC_Os05g04940	RNA methyltransferase, TrmH family protein, putative, expressed	orange	turquoise	0	61	100	0	0.33	100	0	0	#DIV/0!	0	1	100
Os11g0567600	LOC_Os11g35980	leucine rich repeat protein, putative, expressed	orange	turquoise	0	43	100	0	0.33	100	0	0	#DIV/0!	0	0.97	100
Os11g0155600	LOC_Os11g05700	ABC transporter family protein, putative, expressed	orange	turquoise	0	39	100	0	0.33	100	0	0	#DIV/0!	0	1	100
Os06g0211200	LOC_Os06g10880	bZIP transcription factor, putative, expressed	orange	turquoise	0	26	100	0	0.33	100	0	0	#DIV/0!	0	1	100
Os11g0460700	LOC_Os11g27250	expressed protein	orange	turquoise	0	13	100	0	0.26	100	0	0	#DIV/0!	0	0.71	100
Os11g0565920	LOC_Os11g35890	leucine rich repeat protein, putative, expressed	orange	turquoise	0	12	100	0	0.3	100	0	0	#DIV/0!	0	1	100
Os09g0311600	LOC_Os09g14100	disease resistance protein RPS2, putative, expressed	orange	turquoise	0	11	100	0	0.22	100	0	0	#DIV/0!	0	0.85	100
Os08g0543400	LOC_Os08g43040	transferase family protein, putative, expressed	blue	turquoise	0	1	100	0	0.31	100	0	0	#DIV/0!	0	0	#DIV/0!
Os11g0434000	LOC_Os11g24630	magnesium-dependent phosphatase 1, putative, expressed	blue	turquoise	0	1	100	0	0.25	100	0	0	#DIV/0!	0	0	#DIV/0!
Os04g0423200	LOC_Os04g34590	UPF0496 protein 2, putative, expressed	orange	turquoise	0	245	100	0	0.37	100	0	0	#DIV/0!	0	0.78	100
Os11g0602900	LOC_Os11g38990	peptidyl-prolyl cis-trans isomerase, putative, expressed	orange	turquoise	0	136	100	0	0.35	100	0	0	#DIV/0!	0	1	100
Os11g0483950	LOC_Os11g29360	pentatricopeptide, putative, expressed	orange	turquoise	0	55	100	0	0.33	100	0	0	#DIV/0!	0	1	100
Os11g0182200	LOC_Os11g07960	transferase family protein, putative, expressed	orange	turquoise	1	170	99.4118	0.32	0.36	11.1111	0	0	#DIV/0!	0	0.97	100
Os11g0212000	LOC_Os11g10610	NBS-LRR disease resistance protein, putative, expressed	blue	turquoise	1	45	97.7778	0.442994	0.33	-34.2406	0	0	#DIV/0!	0	1	100
Os01g0595600	LOC_Os01g41240	hydrolase, alpha/beta fold family domain containing protein, expressed	blue	turquoise	5	155	96.7742	0.320731	0.35	8.36259	0	0	#DIV/0!	1	1	0
Os01g0605500	LOC_Os01g42070	kinesin motor domain containing protein, putative, expressed	blue	turquoise	5	112	95.5357	0.320731	0.34	5.66737	0	0	#DIV/0!	1	1	0
Os02g0256100	LOC_Os02g15690	polygalacturonase, putative, expressed	green	turquoise	18	350	94.8571	0.453654	0.4	-13.4135	1.34882e-05	0	#DIV/0!	0.941176	0.62	-51.8027
Os11g0660300	LOC_Os11g43890	WD domain, G-beta repeat domain containing protein, expressed	green	turquoise	8	148	94.5946	0.450044	0.35	-28.5841	0	0	#DIV/0!	1	0.99	-1.0101
Os12g0466200	LOC_Os12g28015	expressed protein	blue	turquoise	3	55	94.5455	0.306073	0.34	9.97842	0	0	#DIV/0!	1	0.84	-19.0476
Os02g0262800	LOC_Os02g16270	xa1, putative, expressed	green	turquoise	9	149	93.9597	0.430991	0.35	-23.1402	0	0	#DIV/0!	1	1	0
Os12g0467200	LOC_Os12g28090	expressed protein	blue	turquoise	13	201	93.5323	0.397036	0.36	-10.2877	0.00154982	0	#DIV/0!	0.615385	0.7	12.0879
Os12g0477200	LOC_Os12g29300	CESA10 - cellulose synthase, expressed	orange	turquoise	15	215	93.0233	0.439931	0.36	-22.203	0.00373482	0.01	62.6518	0.571429	0.66	13.4199
Os12g0285700	LOC_Os12g18780	expressed protein	blue	turquoise	10	138	92.7536	0.360993	0.36	-0.275808	0.000232534	0	#DIV/0!	0.777778	0.92	15.4589
Os12g0263800	LOC_Os12g16260	expressed protein	orange	turquoise	14	153	90.8497	0.439551	0.36	-22.0975	0.00333223	0.01	66.6777	0.593407	0.7	15.2276
Os06g0569900	LOC_Os06g37330	cytochrome P450, putative, expressed	blue	turquoise	1	8	87.5	0.338656	0.31	-9.24388	0	0	#DIV/0!	0	0.5	100
Os12g0420866	LOC_Os12g23260	expressed protein	blue	turquoise	15	114	86.8421	0.45325	0.35	-29.5001	0.000248233	0	#DIV/0!	0.67619	0.83	18.5313
Os02g0136400	LOC_Os02g04380	expressed protein	green	turquoise	31	163	80.9816	0.462307	0.35	-32.0877	0	0	#DIV/0!	1	0.99	-1.0101
Os12g0476200	LOC_Os12g29220	nodulin MtN3 family protein, putative, expressed	orange	turquoise	7	36	80.5556	0.326282	0.33	1.12665	0.00392927	0	#DIV/0!	0.714286	0.96	25.5952
Os03g0129300	LOC_Os03g03720	glyceraldehyde-3-phosphate dehydrogenase, putative, expressed	orange	yellow	0	45	100	0	0.23	100	0	0	#DIV/0!	0	0.57	100
Os01g0550300	LOC_Os01g36950	N-rich protein, putative, expressed	orange	yellow	0	40	100	0	0.22	100	0	0	#DIV/0!	0	0.61	100
Os08g0191700	LOC_Os08g09250	glyoxalase family protein, putative, expressed	orange	yellow	0	25	100	0	0.2	100	0	0	#DIV/0!	0	0.76	100
Os01g0971000	LOC_Os01g73940	expressed protein	orange	yellow	0	25	100	0	0.2	100	0	0	#DIV/0!	0	0.67	100
Os03g0227800	LOC_Os03g12670	expressed protein	orange	yellow	0	20	100	0	0.2	100	0	0	#DIV/0!	0	0.93	100
Os01g0200700	LOC_Os01g10400	expressed protein	orange	yellow	0	19	100	0	0.22	100	0	0	#DIV/0!	0	0.87	100
Os03g0592500	LOC_Os03g39610	chlorophyll A-B binding protein, putative, expressed	orange	yellow	0	8	100	0	0.22	100	0	0	#DIV/0!	0	1	100
Os03g0276500	LOC_Os03g16860	DnaK family protein, putative, expressed	orange	yellow	0	7	100	0	0.2	100	0	0	#DIV/0!	0	0.86	100
Os08g0502700	LOC_Os08g39300	aminotransferase, putative, expressed	blue	yellow	3	49	93.8776	0.182779	0.2	8.61027	0	0	#DIV/0!	1	0.46	-117.391
Os11g0167800	LOC_Os11g06720	abscisic stress-ripening, putative, expressed	orange	yellow	4	48	91.6667	0.184827	0.2	7.58656	1.65418e-05	0.01	99.8346	0.833333	0.35	-138.095
Os07g0529600	LOC_Os07g34570	FAD dependent oxidoreductase domain containing protein, expressed	orange	yellow	6	52	88.4615	0.143082	0.23	37.7903	6.11748e-06	0.01	99.9388	0.933333	0.42	-122.222
Os01g0711400	LOC_Os01g51410	glycine dehydrogenase, putative, expressed	orange	yellow	10	67	85.0746	0.143365	0.24	40.2646	0	0.02	100	1	0.33	-203.03
Os06g0101600	LOC_Os06g01210	plastocyanin, chloroplast precursor, putative, expressed	blue	yellow	6	36	83.3333	0.142745	0.22	35.116	0	0	#DIV/0!	1	0.64	-56.25

## Sheet: Table_S3
Supplematary Table S3 Gene ontology and expression level in each module
								Normalized expresssion level													Remark	*ct = control, ss = salt stress
							.	0 h		3 h		6 h		12 h		24 h		48 h				low expresstion level
Brown Module							*key genes indicate by red	ct0	ss0	ct3	ss3	ct6	ss6	ct12	ss12	ct24	ss24	ct48	ss48			high expression level
ID BP	Description	Count	Bground	pvalue	p.adjust	qvalue	geneID
GO:0009637	response to blue light	2	14116	0.000156249	0.00265624	0.00148026	Os02g0532800	6.14048	5.94072	6.25017	5.79618	6.2401	6.14734	6.00883	5.68294	6.11953	6.05872	6.44273	6.12693
							Os12g0291100	4.25806	4.72952	4.44119	4.50896	4.32534	4.93879	4.47461	4.60031	4.13949	4.24912	3.70044	3.97669
							.
ID CC	Description	Count	Bground	pvalue	p.adjust	qvalue	geneID
GO:0031977	thylakoid lumen	1	8828	0.0067804	0.0444335	0.023386	Os12g0291100	4.25806	4.72952	4.44119	4.50896	4.32534	4.93879	4.47461	4.60031	4.13949	4.24912	3.70044	3.97669
GO:0022626	cytosolic ribosome	1	8828	0.0126288	0.0444335	0.023386	Os12g0291100	4.25806	4.72952	4.44119	4.50896	4.32534	4.93879	4.47461	4.60031	4.13949	4.24912	3.70044	3.97669
GO:0009705	plant-type vacuole membrane	1	8828	0.0166625	0.0444335	0.023386	Os04g0620000	4.69069	4.91918	4.80355	5.02711	4.73458	5.08165	4.75688	5.46148	4.81684	4.94665	4.5527	4.71162
							.
ID MF	Description	Count	Bground	pvalue	p.adjust	qvalue	geneID
GO:0016887	ATP hydrolysis activity	2	17054	0.0054789	0.0321655	0.0169292	Os04g0620000	4.69069	4.91918	4.80355	5.02711	4.73458	5.08165	4.75688	5.46148	4.81684	4.94665	4.5527	4.71162
							Os06g0731200	5.02021	5.14597	5.22741	5.25602	4.79039	5.41408	5.31224	5.68821	5.25943	5.1875	4.87978	5.00354
GO:0016984	ribulose-bisphosphate carboxylase activity	1	17054	0.0064331	0.0321655	0.0169292	Os12g0291100	4.25806	4.72952	4.44119	4.50896	4.32534	4.93879	4.47461	4.60031	4.13949	4.24912	3.70044	3.97669
GO:0016209	antioxidant activity	1	17054	0.013466	0.0448868	0.0236246	Os01g0794400	4.70314	4.8147	4.78287	4.55462	4.48375	4.43806	4.93498	4.95444	4.35179	4.45069	4.05776	4.31212
							.
Turquoise Module							.
ID MF	Description	Count	Bground	pvalue	p.adjust	qvalue	geneID
GO:0004867	serine-type endopeptidase inhibitor activity	7	17054	7.03021e-07	4.10338e-05	3.99424e-05	Os11g0224800	5.07356	5.03043	4.68657	5.28953	5.30472	4.84203	4.75937	4.66027	4.67396	4.74932	5.03825	4.73334
							Os11g0230400	5.26526	5.13481	4.55396	5.24465	5.06013	4.75643	4.74844	4.51088	4.34795	4.59575	4.80286	4.62628
							Os11g0230700	3.94522	3.9808	3.37522	4.51293	4.04268	3.96609	3.37522	3.37522	3.37522	3.86353	3.98564	3.37522
							Os11g0239000	4.73014	4.44713	4.31729	5.07339	4.39532	4.78901	3.95751	4.19926	4.15311	4.74726	4.70786	4.07451
							Os11g0239200	3.86869	3.94762	3.37522	4.2896	3.72826	3.94075	3.37522	3.48382	3.37522	3.74581	3.83335	3.37522
							Os11g0688832	3.66712	3.79304	4.10483	3.67879	3.88443	3.67779	4.00421	4.13186	4.01766	3.89058	3.58817	4.01788
							Os11g0689100	3.94177	4.06331	4.62844	3.65005	4.2575	3.83872	4.37108	4.52139	4.29482	4.05913	3.93036	4.15732
GO:0008374	O-acyltransferase activity	5	17054	8.82447e-07	4.10338e-05	3.99424e-05	Os02g0589100	4.0205	4.14873	4.45372	4.00415	4.04591	4.04378	4.44509	4.30746	4.20837	3.88067	3.99505	4.27909
							Os02g0589700	4.10417	4.50902	4.57666	4.16357	4.34294	4.43983	5.07565	4.53575	4.91796	4.52283	4.42875	4.58143
							Os02g0589900	4.17836	4.1852	4.33608	4.17338	4.1453	4.17972	4.55715	4.50527	4.72758	4.1889	4.15949	4.51901
							Os02g0590200	4.03327	4.05177	4.5236	3.87292	3.82677	3.86399	4.12631	4.48303	4.13052	4.04116	3.73279	4.14353
							Os02g0590400	4.05309	4.28792	4.36303	3.65005	3.95066	4.13412	4.28136	4.58403	4.1843	4.17463	3.88122	4.20551
GO:0043531	ADP binding	15	17054	4.78819e-06	0.000148434	0.000144486	Os01g0335700	4.50991	4.49299	4.82185	4.30237	4.43337	4.26822	4.85819	4.97696	4.7469	4.5664	4.58027	4.70676
							Os02g0262800	3.91106	4.3588	4.04698	4.0869	4.15908	4.41578	4.29846	4.33714	4.3706	4.02186	4.10068	4.25914
							Os09g0311600	4.11772	3.61398	3.7977	3.8832	3.86854	3.6325	4.1041	3.87815	3.77267	3.90173	3.83402	4.08586
							Os09g0327800	3.9483	3.79586	4.25047	4.1237	3.9695	4.06763	4.36276	4.27379	4.19213	4.36109	3.89446	4.16821
							Os09g0328951	4.43505	4.20218	4.63801	4.41166	4.23006	4.33462	4.94491	4.79433	4.47522	4.7893	4.24508	4.79243
							Os09g0357400	4.20812	4.24391	3.46916	3.74505	3.89712	3.79888	3.49539	3.52897	3.54598	3.46383	4.09377	3.40196
							Os11g0212000	3.99402	3.98092	3.91665	4.01003	3.6878	3.64848	3.49539	3.92334	4.05632	4.19351	3.71616	3.37522
							Os11g0224900	3.69178	3.66011	3.46916	4.00368	3.64277	3.72879	3.41581	3.42773	3.54795	3.76198	3.64504	3.41596
							Os11g0225100	3.99216	4.23091	4.04436	4.27851	4.025	4.16538	3.93107	3.94032	3.79647	3.99013	3.86453	3.46902
							Os11g0225300	3.59131	3.61653	3.37522	3.94122	3.47698	3.76412	3.37522	3.37522	3.37522	3.56277	3.5549	3.37522
							Os11g0480000	3.67867	3.66011	3.37522	4.22708	3.52837	3.78915	3.41581	4.09403	3.41188	3.37522	3.85929	3.40196
							Os11g0588600	3.57413	3.69901	3.37522	3.7381	3.52837	3.96609	3.37522	3.37522	3.37522	3.5728	3.73253	3.37522
							Os11g0646300	4.51557	4.4091	4.76055	3.84124	4.24925	3.7828	4.49285	4.75749	4.8572	4.21366	4.30522	4.69962
							Os11g0688832	3.66712	3.79304	4.10483	3.67879	3.88443	3.67779	4.00421	4.13186	4.01766	3.89058	3.58817	4.01788
							Os11g0689100	3.94177	4.06331	4.62844	3.65005	4.2575	3.83872	4.37108	4.52139	4.29482	4.05913	3.93036	4.15732
							.
Yellow Module							.
ID BP	Description	Count	Bground	pvalue	p.adjust	qvalue	geneID
GO:0009765	photosynthesis, light harvesting	8	14116	1.29546e-16	1.17887e-14	6.27276e-15	Os02g0197600	4.31279	4.52769	4.85797	4.69718	5.17191	5.66168	4.07978	4.01796	3.99252	4.29751	3.94117	4.22328
							Os03g0592500	4.5078	4.82309	5.0375	4.72602	4.62504	5.08316	4.18997	4.60166	4.22506	4.14946	3.98988	4.22447
							Os06g0320500	5.11081	5.40033	5.61551	5.15739	5.80959	5.92662	5.08321	4.99637	5.09967	5.16248	5.02679	5.03698
							Os07g0558400	5.0775	5.43163	5.827	5.20091	6.16933	6.04542	5.21957	5.27658	5.123	5.00602	5.27851	5.0774
							Os07g0562700	4.04346	4.3383	4.71446	4.49199	4.5894	5.00374	4.14874	3.96569	3.91276	3.93924	4.06062	4.09183
							Os07g0577600	5.21195	5.63938	5.77911	5.5233	5.8616	5.98111	4.99556	5.41849	5.49401	5.38168	5.51708	5.37575
							Os08g0435900	4.39848	4.736	4.84184	4.53534	5.11781	5.0625	4.1763	4.19885	4.42943	4.44059	4.26774	4.23416
							Os09g0346500	5.54719	5.62282	5.94764	5.67387	6.35223	6.65664	5.45732	5.54661	5.58974	5.55261	5.83583	5.65508
GO:0009416	response to light stimulus	9	14116	8.40559e-09	3.82454e-07	2.03504e-07	Os01g0182600	4.4804	4.76734	4.79923	4.81094	5.04978	5.55869	4.78836	4.95566	4.60233	4.77302	4.37214	4.68549
							Os02g0197600	4.31279	4.52769	4.85797	4.69718	5.17191	5.66168	4.07978	4.01796	3.99252	4.29751	3.94117	4.22328
							Os02g0744900	4.03417	4.12526	4.0428	3.96429	4.14848	4.28774	3.64442	3.87492	3.90742	4.04347	3.81884	3.99848
							Os06g0320500	5.11081	5.40033	5.61551	5.15739	5.80959	5.92662	5.08321	4.99637	5.09967	5.16248	5.02679	5.03698
							Os07g0558400	5.0775	5.43163	5.827	5.20091	6.16933	6.04542	5.21957	5.27658	5.123	5.00602	5.27851	5.0774
							Os07g0577600	5.21195	5.63938	5.77911	5.5233	5.8616	5.98111	4.99556	5.41849	5.49401	5.38168	5.51708	5.37575
							Os07g0658400	5.10202	5.25396	5.65388	5.45364	5.89726	6.17341	5.44276	5.27372	5.38123	5.31228	5.29723	5.16422
							Os07g0662900	4.44041	4.537	4.52084	4.91611	4.67495	5.08712	4.71502	4.81657	4.56054	4.75103	4.47677	4.56393
							Os08g0435900	4.39848	4.736	4.84184	4.53534	5.11781	5.0625	4.1763	4.19885	4.42943	4.44059	4.26774	4.23416
GO:0015979	photosynthesis	7	14116	4.75971e-08	1.44378e-06	7.68234e-07	Os02g0744900	4.03417	4.12526	4.0428	3.96429	4.14848	4.28774	3.64442	3.87492	3.90742	4.04347	3.81884	3.99848
							Os03g0778100	4.97271	5.07804	5.21353	4.92799	5.56841	5.37298	5.28672	4.95098	5.19821	4.84779	5.11509	5.05174
							Os05g0560000	3.9474	4.19336	4.19065	4.16826	4.30165	4.59987	4.06926	4.07834	3.96723	3.96929	3.59599	3.838
							Os07g0141400	5.32127	5.39723	5.72452	5.23767	6.06261	6.199	5.12104	5.19607	5.50819	5.32555	5.45518	5.17461
							Os08g0200300	4.02847	4.23994	4.93189	4.67122	4.90427	5.43092	4.67172	4.46288	4.16647	4.14118	3.81811	3.95283
							Os08g0560900	4.82551	5.01455	5.11396	4.69813	5.66605	6.01891	4.87445	5.03179	4.77611	4.80558	4.68095	4.70436
							Os09g0346500	5.54719	5.62282	5.94764	5.67387	6.35223	6.65664	5.45732	5.54661	5.58974	5.55261	5.83583	5.65508
GO:0010114	response to red light	4	14116	6.88874e-07	1.56719e-05	8.339e-06	Os02g0698000	3.72052	4.04844	4.22117	3.8907	4.483	4.41439	3.93841	4.12654	3.75218	3.62615	3.65504	3.74825
							Os03g0592500	4.5078	4.82309	5.0375	4.72602	4.62504	5.08316	4.18997	4.60166	4.22506	4.14946	3.98988	4.22447
							Os07g0558400	5.0775	5.43163	5.827	5.20091	6.16933	6.04542	5.21957	5.27658	5.123	5.00602	5.27851	5.0774
							Os09g0346500	5.54719	5.62282	5.94764	5.67387	6.35223	6.65664	5.45732	5.54661	5.58974	5.55261	5.83583	5.65508
GO:0009637	response to blue light	4	14116	2.94242e-06	5.35521e-05	2.8495e-05	Os02g0698000	3.72052	4.04844	4.22117	3.8907	4.483	4.41439	3.93841	4.12654	3.75218	3.62615	3.65504	3.74825
							Os03g0592500	4.5078	4.82309	5.0375	4.72602	4.62504	5.08316	4.18997	4.60166	4.22506	4.14946	3.98988	4.22447
							Os07g0558400	5.0775	5.43163	5.827	5.20091	6.16933	6.04542	5.21957	5.27658	5.123	5.00602	5.27851	5.0774
							Os09g0346500	5.54719	5.62282	5.94764	5.67387	6.35223	6.65664	5.45732	5.54661	5.58974	5.55261	5.83583	5.65508
GO:0010218	response to far red light	3	14116	1.93746e-05	0.000293848	0.000156356	Os02g0698000	3.72052	4.04844	4.22117	3.8907	4.483	4.41439	3.93841	4.12654	3.75218	3.62615	3.65504	3.74825
							Os03g0592500	4.5078	4.82309	5.0375	4.72602	4.62504	5.08316	4.18997	4.60166	4.22506	4.14946	3.98988	4.22447
							Os07g0558400	5.0775	5.43163	5.827	5.20091	6.16933	6.04542	5.21957	5.27658	5.123	5.00602	5.27851	5.0774
GO:0010119	regulation of stomatal movement	3	14116	0.000125582	0.00156349	0.000831934	Os01g0182600	4.4804	4.76734	4.79923	4.81094	5.04978	5.55869	4.78836	4.95566	4.60233	4.77302	4.37214	4.68549
							Os01g0639900	5.38761	6.1418	6.36264	5.8884	6.13291	6.42055	6.01103	5.50089	5.31737	5.47891	5.36194	5.36702
							Os11g0167800	3.86449	3.8645	4.03488	4.43005	4.31998	5.10983	4.41591	4.70958	3.96882	3.90914	3.73561	3.81536
GO:0042744	hydrogen peroxide catabolic process	3	14116	0.00013745	0.00156349	0.000831934	Os02g0537700	4.26905	4.18658	4.39561	3.91628	4.59281	4.61418	4.48858	4.33413	4.07591	4.09179	4.02778	3.96991
							Os03g0131200	4.4895	4.58563	5.42911	5.07514	5.68427	5.96258	4.5183	4.67397	4.52265	4.16361	4.1436	4.2379
							Os07g0658400	5.10202	5.25396	5.65388	5.45364	5.89726	6.17341	5.44276	5.27372	5.38123	5.31228	5.29723	5.16422
GO:0006546	glycine catabolic process	2	14116	0.000467323	0.00472515	0.00251425	Os01g0711400	3.90683	3.83259	4.40337	3.99607	4.46859	4.95408	3.89506	4.05695	4.0574	3.88556	3.88054	3.95175
							Os06g0611900	4.06333	4.17539	4.942	4.38087	5.16929	5.1838	4.60523	4.415	4.24748	4.27335	4.06147	4.10807
GO:0006006	glucose metabolic process	2	14116	0.000885451	0.0080576	0.00428745	Os03g0129300	5.1099	5.04135	5.56063	5.14432	5.19946	5.57464	4.98312	5.09005	4.84626	5.09211	4.65366	4.90748
							Os04g0459500	5.60096	5.77977	6.1371	5.69255	6.1051	5.89848	5.70425	5.44884	5.44195	5.54557	5.65389	5.57128
GO:0007623	circadian rhythm	4	14116	0.00136277	0.0112738	0.0059988	Os01g0182600	4.4804	4.76734	4.79923	4.81094	5.04978	5.55869	4.78836	4.95566	4.60233	4.77302	4.37214	4.68549
							Os03g0592500	4.5078	4.82309	5.0375	4.72602	4.62504	5.08316	4.18997	4.60166	4.22506	4.14946	3.98988	4.22447
							Os07g0662900	4.44041	4.537	4.52084	4.91611	4.67495	5.08712	4.71502	4.81657	4.56054	4.75103	4.47677	4.56393
							Os09g0346500	5.54719	5.62282	5.94764	5.67387	6.35223	6.65664	5.45732	5.54661	5.58974	5.55261	5.83583	5.65508
GO:0019344	cysteine biosynthetic process	2	14116	0.00158721	0.0120363	0.00640452	Os02g0698000	3.72052	4.04844	4.22117	3.8907	4.483	4.41439	3.93841	4.12654	3.75218	3.62615	3.65504	3.74825
							Os02g0744900	4.03417	4.12526	4.0428	3.96429	4.14848	4.28774	3.64442	3.87492	3.90742	4.04347	3.81884	3.99848
GO:0009658	chloroplast organization	4	14116	0.00188258	0.0131781	0.00701205	Os02g0744900	4.03417	4.12526	4.0428	3.96429	4.14848	4.28774	3.64442	3.87492	3.90742	4.04347	3.81884	3.99848
							Os07g0141400	5.32127	5.39723	5.72452	5.23767	6.06261	6.199	5.12104	5.19607	5.50819	5.32555	5.45518	5.17461
							Os07g0658400	5.10202	5.25396	5.65388	5.45364	5.89726	6.17341	5.44276	5.27372	5.38123	5.31228	5.29723	5.16422
							Os09g0346500	5.54719	5.62282	5.94764	5.67387	6.35223	6.65664	5.45732	5.54661	5.58974	5.55261	5.83583	5.65508
GO:0009853	photorespiration	2	14116	0.00228831	0.0138824	0.00738684	Os07g0108300	4.10935	4.29416	4.41265	4.36057	4.52757	4.67263	4.61862	4.64747	4.07005	4.20939	3.96848	4.09879
							Os07g0658400	5.10202	5.25396	5.65388	5.45364	5.89726	6.17341	5.44276	5.27372	5.38123	5.31228	5.29723	5.16422
GO:0010027	thylakoid membrane organization	2	14116	0.00228831	0.0138824	0.00738684	Os06g0669400	4.10675	4.20527	4.11812	4.46677	4.78029	5.012	4.05341	4.61791	4.13674	4.45052	3.80739	4.31476
							Os07g0141400	5.32127	5.39723	5.72452	5.23767	6.06261	6.199	5.12104	5.19607	5.50819	5.32555	5.45518	5.17461
GO:0009644	response to high light intensity	2	14116	0.00289374	0.0164582	0.00875739	Os02g0744900	4.03417	4.12526	4.0428	3.96429	4.14848	4.28774	3.64442	3.87492	3.90742	4.04347	3.81884	3.99848
							Os07g0558400	5.0775	5.43163	5.827	5.20091	6.16933	6.04542	5.21957	5.27658	5.123	5.00602	5.27851	5.0774
GO:0009642	response to light intensity	2	14116	0.00893978	0.0478541	0.0254632	Os03g0129300	5.1099	5.04135	5.56063	5.14432	5.19946	5.57464	4.98312	5.09005	4.84626	5.09211	4.65366	4.90748
							Os03g0131200	4.4895	4.58563	5.42911	5.07514	5.68427	5.96258	4.5183	4.67397	4.52265	4.16361	4.1436	4.2379
ID CC	Description	Count	Bground	pvalue	p.adjust	qvalue	geneID
GO:0009535	chloroplast thylakoid membrane	16	8828	6.20773e-24	1.11739e-22	5.22756e-23	Os01g0639900	5.38761	6.1418	6.36264	5.8884	6.13291	6.42055	6.01103	5.50089	5.31737	5.47891	5.36194	5.36702
							Os02g0197600	4.31279	4.52769	4.85797	4.69718	5.17191	5.66168	4.07978	4.01796	3.99252	4.29751	3.94117	4.22328
							Os02g0698000	3.72052	4.04844	4.22117	3.8907	4.483	4.41439	3.93841	4.12654	3.75218	3.62615	3.65504	3.74825
							Os02g0744900	4.03417	4.12526	4.0428	3.96429	4.14848	4.28774	3.64442	3.87492	3.90742	4.04347	3.81884	3.99848
							Os03g0592500	4.5078	4.82309	5.0375	4.72602	4.62504	5.08316	4.18997	4.60166	4.22506	4.14946	3.98988	4.22447
							Os05g0560000	3.9474	4.19336	4.19065	4.16826	4.30165	4.59987	4.06926	4.07834	3.96723	3.96929	3.59599	3.838
							Os06g0101600	4.8976	5.18963	5.30641	5.12739	5.59147	5.6667	4.9294	5.18134	5.08731	5.07996	5.38452	5.07139
							Os06g0320500	5.11081	5.40033	5.61551	5.15739	5.80959	5.92662	5.08321	4.99637	5.09967	5.16248	5.02679	5.03698
							Os06g0669400	4.10675	4.20527	4.11812	4.46677	4.78029	5.012	4.05341	4.61791	4.13674	4.45052	3.80739	4.31476
							Os07g0513000	5.05382	4.97782	5.41793	5.25933	5.76006	5.69048	5.21141	5.06802	4.92405	5.14142	5.21056	4.9047
							Os07g0558400	5.0775	5.43163	5.827	5.20091	6.16933	6.04542	5.21957	5.27658	5.123	5.00602	5.27851	5.0774
							Os07g0562700	4.04346	4.3383	4.71446	4.49199	4.5894	5.00374	4.14874	3.96569	3.91276	3.93924	4.06062	4.09183
							Os07g0577600	5.21195	5.63938	5.77911	5.5233	5.8616	5.98111	4.99556	5.41849	5.49401	5.38168	5.51708	5.37575
							Os08g0435900	4.39848	4.736	4.84184	4.53534	5.11781	5.0625	4.1763	4.19885	4.42943	4.44059	4.26774	4.23416
							Os08g0560900	4.82551	5.01455	5.11396	4.69813	5.66605	6.01891	4.87445	5.03179	4.77611	4.80558	4.68095	4.70436
							Os09g0346500	5.54719	5.62282	5.94764	5.67387	6.35223	6.65664	5.45732	5.54661	5.58974	5.55261	5.83583	5.65508
GO:0009522	photosystem I	10	8828	7.26281e-20	6.53653e-19	3.05802e-19	Os02g0197600	4.31279	4.52769	4.85797	4.69718	5.17191	5.66168	4.07978	4.01796	3.99252	4.29751	3.94117	4.22328
							Os03g0592500	4.5078	4.82309	5.0375	4.72602	4.62504	5.08316	4.18997	4.60166	4.22506	4.14946	3.98988	4.22447
							Os03g0778100	4.97271	5.07804	5.21353	4.92799	5.56841	5.37298	5.28672	4.95098	5.19821	4.84779	5.11509	5.05174
							Os05g0560000	3.9474	4.19336	4.19065	4.16826	4.30165	4.59987	4.06926	4.07834	3.96723	3.96929	3.59599	3.838
							Os06g0320500	5.11081	5.40033	5.61551	5.15739	5.80959	5.92662	5.08321	4.99637	5.09967	5.16248	5.02679	5.03698
							Os07g0558400	5.0775	5.43163	5.827	5.20091	6.16933	6.04542	5.21957	5.27658	5.123	5.00602	5.27851	5.0774
							Os07g0577600	5.21195	5.63938	5.77911	5.5233	5.8616	5.98111	4.99556	5.41849	5.49401	5.38168	5.51708	5.37575
							Os08g0435900	4.39848	4.736	4.84184	4.53534	5.11781	5.0625	4.1763	4.19885	4.42943	4.44059	4.26774	4.23416
							Os08g0560900	4.82551	5.01455	5.11396	4.69813	5.66605	6.01891	4.87445	5.03179	4.77611	4.80558	4.68095	4.70436
							Os09g0346500	5.54719	5.62282	5.94764	5.67387	6.35223	6.65664	5.45732	5.54661	5.58974	5.55261	5.83583	5.65508
GO:0009941	chloroplast envelope	11	8828	4.53366e-14	2.7202e-13	1.27261e-13	Os01g0639900	5.38761	6.1418	6.36264	5.8884	6.13291	6.42055	6.01103	5.50089	5.31737	5.47891	5.36194	5.36702
							Os02g0537700	4.26905	4.18658	4.39561	3.91628	4.59281	4.61418	4.48858	4.33413	4.07591	4.09179	4.02778	3.96991
							Os02g0698000	3.72052	4.04844	4.22117	3.8907	4.483	4.41439	3.93841	4.12654	3.75218	3.62615	3.65504	3.74825
							Os03g0592500	4.5078	4.82309	5.0375	4.72602	4.62504	5.08316	4.18997	4.60166	4.22506	4.14946	3.98988	4.22447
							Os06g0320500	5.11081	5.40033	5.61551	5.15739	5.80959	5.92662	5.08321	4.99637	5.09967	5.16248	5.02679	5.03698
							Os06g0669400	4.10675	4.20527	4.11812	4.46677	4.78029	5.012	4.05341	4.61791	4.13674	4.45052	3.80739	4.31476
							Os07g0513000	5.05382	4.97782	5.41793	5.25933	5.76006	5.69048	5.21141	5.06802	4.92405	5.14142	5.21056	4.9047
							Os07g0558400	5.0775	5.43163	5.827	5.20091	6.16933	6.04542	5.21957	5.27658	5.123	5.00602	5.27851	5.0774
							Os07g0658400	5.10202	5.25396	5.65388	5.45364	5.89726	6.17341	5.44276	5.27372	5.38123	5.31228	5.29723	5.16422
							Os08g0435900	4.39848	4.736	4.84184	4.53534	5.11781	5.0625	4.1763	4.19885	4.42943	4.44059	4.26774	4.23416
							Os08g0560900	4.82551	5.01455	5.11396	4.69813	5.66605	6.01891	4.87445	5.03179	4.77611	4.80558	4.68095	4.70436
GO:0009523	photosystem II	8	8828	4.37944e-12	1.97075e-11	9.21987e-12	Os02g0197600	4.31279	4.52769	4.85797	4.69718	5.17191	5.66168	4.07978	4.01796	3.99252	4.29751	3.94117	4.22328
							Os03g0592500	4.5078	4.82309	5.0375	4.72602	4.62504	5.08316	4.18997	4.60166	4.22506	4.14946	3.98988	4.22447
							Os06g0320500	5.11081	5.40033	5.61551	5.15739	5.80959	5.92662	5.08321	4.99637	5.09967	5.16248	5.02679	5.03698
							Os07g0141400	5.32127	5.39723	5.72452	5.23767	6.06261	6.199	5.12104	5.19607	5.50819	5.32555	5.45518	5.17461
							Os07g0558400	5.0775	5.43163	5.827	5.20091	6.16933	6.04542	5.21957	5.27658	5.123	5.00602	5.27851	5.0774
							Os07g0577600	5.21195	5.63938	5.77911	5.5233	5.8616	5.98111	4.99556	5.41849	5.49401	5.38168	5.51708	5.37575
							Os08g0435900	4.39848	4.736	4.84184	4.53534	5.11781	5.0625	4.1763	4.19885	4.42943	4.44059	4.26774	4.23416
							Os09g0346500	5.54719	5.62282	5.94764	5.67387	6.35223	6.65664	5.45732	5.54661	5.58974	5.55261	5.83583	5.65508
GO:0010287	plastoglobule	6	8828	8.77746e-11	3.15989e-10	1.47831e-10	Os02g0197600	4.31279	4.52769	4.85797	4.69718	5.17191	5.66168	4.07978	4.01796	3.99252	4.29751	3.94117	4.22328
							Os03g0592500	4.5078	4.82309	5.0375	4.72602	4.62504	5.08316	4.18997	4.60166	4.22506	4.14946	3.98988	4.22447
							Os06g0320500	5.11081	5.40033	5.61551	5.15739	5.80959	5.92662	5.08321	4.99637	5.09967	5.16248	5.02679	5.03698
							Os07g0558400	5.0775	5.43163	5.827	5.20091	6.16933	6.04542	5.21957	5.27658	5.123	5.00602	5.27851	5.0774
							Os08g0435900	4.39848	4.736	4.84184	4.53534	5.11781	5.0625	4.1763	4.19885	4.42943	4.44059	4.26774	4.23416
							Os08g0560900	4.82551	5.01455	5.11396	4.69813	5.66605	6.01891	4.87445	5.03179	4.77611	4.80558	4.68095	4.70436
GO:0010319	stromule	3	8828	1.2571e-05	3.77129e-05	1.76434e-05	Os01g0639900	5.38761	6.1418	6.36264	5.8884	6.13291	6.42055	6.01103	5.50089	5.31737	5.47891	5.36194	5.36702
							Os02g0537700	4.26905	4.18658	4.39561	3.91628	4.59281	4.61418	4.48858	4.33413	4.07591	4.09179	4.02778	3.96991
							Os02g0698000	3.72052	4.04844	4.22117	3.8907	4.483	4.41439	3.93841	4.12654	3.75218	3.62615	3.65504	3.74825
GO:0009570	chloroplast stroma	5	8828	0.000247493	0.000636411	0.000297736	Os01g0639900	5.38761	6.1418	6.36264	5.8884	6.13291	6.42055	6.01103	5.50089	5.31737	5.47891	5.36194	5.36702
							Os02g0537700	4.26905	4.18658	4.39561	3.91628	4.59281	4.61418	4.48858	4.33413	4.07591	4.09179	4.02778	3.96991
							Os02g0698000	3.72052	4.04844	4.22117	3.8907	4.483	4.41439	3.93841	4.12654	3.75218	3.62615	3.65504	3.74825
							Os07g0108300	4.10935	4.29416	4.41265	4.36057	4.52757	4.67263	4.61862	4.64747	4.07005	4.20939	3.96848	4.09879
							Os07g0658400	5.10202	5.25396	5.65388	5.45364	5.89726	6.17341	5.44276	5.27372	5.38123	5.31228	5.29723	5.16422
GO:0048046	apoplast	5	8828	0.00132308	0.00297693	0.00139271	Os01g0639900	5.38761	6.1418	6.36264	5.8884	6.13291	6.42055	6.01103	5.50089	5.31737	5.47891	5.36194	5.36702
							Os02g0537700	4.26905	4.18658	4.39561	3.91628	4.59281	4.61418	4.48858	4.33413	4.07591	4.09179	4.02778	3.96991
							Os02g0698000	3.72052	4.04844	4.22117	3.8907	4.483	4.41439	3.93841	4.12654	3.75218	3.62615	3.65504	3.74825
							Os07g0108300	4.10935	4.29416	4.41265	4.36057	4.52757	4.67263	4.61862	4.64747	4.07005	4.20939	3.96848	4.09879
							Os07g0658400	5.10202	5.25396	5.65388	5.45364	5.89726	6.17341	5.44276	5.27372	5.38123	5.31228	5.29723	5.16422
GO:0009654	photosystem II oxygen evolving complex	2	8828	0.00428156	0.00856313	0.00400614	Os07g0141400	5.32127	5.39723	5.72452	5.23767	6.06261	6.199	5.12104	5.19607	5.50819	5.32555	5.45518	5.17461
							Os08g0200300	4.02847	4.23994	4.93189	4.67122	4.90427	5.43092	4.67172	4.46288	4.16647	4.14118	3.81811	3.95283
GO:0005739	mitochondrion	4	8828	0.0155803	0.0280446	0.0131203	Os03g0131200	4.4895	4.58563	5.42911	5.07514	5.68427	5.96258	4.5183	4.67397	4.52265	4.16361	4.1436	4.2379
							Os03g0323200	5.68557	5.9979	6.29769	6.04851	6.53994	6.4881	5.74317	5.71039	5.88223	5.59971	5.83814	5.62289
							Os06g0611900	4.06333	4.17539	4.942	4.38087	5.16929	5.1838	4.60523	4.415	4.24748	4.27335	4.06147	4.10807
							Os07g0658400	5.10202	5.25396	5.65388	5.45364	5.89726	6.17341	5.44276	5.27372	5.38123	5.31228	5.29723	5.16422
ID MF	Description	Count	Bground	pvalue	p.adjust	qvalue	.
GO:0016168	chlorophyll binding	7	17054	1.37598e-16	3.71515e-15	2.31744e-15	Os02g0197600	4.31279	4.52769	4.85797	4.69718	5.17191	5.66168	4.07978	4.01796	3.99252	4.29751	3.94117	4.22328
							Os03g0592500	4.5078	4.82309	5.0375	4.72602	4.62504	5.08316	4.18997	4.60166	4.22506	4.14946	3.98988	4.22447
							Os06g0320500	5.11081	5.40033	5.61551	5.15739	5.80959	5.92662	5.08321	4.99637	5.09967	5.16248	5.02679	5.03698
							Os07g0558400	5.0775	5.43163	5.827	5.20091	6.16933	6.04542	5.21957	5.27658	5.123	5.00602	5.27851	5.0774
							Os07g0577600	5.21195	5.63938	5.77911	5.5233	5.8616	5.98111	4.99556	5.41849	5.49401	5.38168	5.51708	5.37575
							Os08g0435900	4.39848	4.736	4.84184	4.53534	5.11781	5.0625	4.1763	4.19885	4.42943	4.44059	4.26774	4.23416
							Os09g0346500	5.54719	5.62282	5.94764	5.67387	6.35223	6.65664	5.45732	5.54661	5.58974	5.55261	5.83583	5.65508
GO:0030170	pyridoxal phosphate binding	4	17054	0.000149065	0.00201238	0.00125529	Os01g0711400	3.90683	3.83259	4.40337	3.99607	4.46859	4.95408	3.89506	4.05695	4.0574	3.88556	3.88054	3.95175
							Os06g0611900	4.06333	4.17539	4.942	4.38087	5.16929	5.1838	4.60523	4.415	4.24748	4.27335	4.06147	4.10807
							Os07g0108300	4.10935	4.29416	4.41265	4.36057	4.52757	4.67263	4.61862	4.64747	4.07005	4.20939	3.96848	4.09879
							Os08g0502700	3.94942	4.26142	4.18134	4.4466	4.8356	5.20693	5.04376	4.69019	4.1862	4.32406	4.06473	4.20838
GO:0016620	oxidoreductase activity, acting on the aldehyde or oxo group of donors, NAD or NADP as acceptor	2	17054	0.00233329	0.0209997	0.0130992	Os03g0129300	5.1099	5.04135	5.56063	5.14432	5.19946	5.57464	4.98312	5.09005	4.84626	5.09211	4.65366	4.90748
							Os04g0459500	5.60096	5.77977	6.1371	5.69255	6.1051	5.89848	5.70425	5.44884	5.44195	5.54557	5.65389	5.57128
GO:0050661	NADP binding	2	17054	0.00672178	0.0423823	0.0264373	Os03g0129300	5.1099	5.04135	5.56063	5.14432	5.19946	5.57464	4.98312	5.09005	4.84626	5.09211	4.65366	4.90748
							Os04g0459500	5.60096	5.77977	6.1371	5.69255	6.1051	5.89848	5.70425	5.44884	5.44195	5.54557	5.65389	5.57128
GO:0051287	NAD binding	2	17054	0.00784858	0.0423823	0.0264373	Os03g0129300	5.1099	5.04135	5.56063	5.14432	5.19946	5.57464	4.98312	5.09005	4.84626	5.09211	4.65366	4.90748
							Os04g0459500	5.60096	5.77977	6.1371	5.69255	6.1051	5.89848	5.70425	5.44884	5.44195	5.54557	5.65389	5.57128
							.
Blue Module							.
ID BP	Description	Count	Bground	pvalue	p.adjust	qvalue	geneID
GO:0015977	carbon fixation	2	14116	0.000230643	0.00492605	0.00259266	Os01g0791033	6.9474	7.38262	6.95928	7.42959	6.21912	7.26109	7.19081	7.63069	6.87996	7.318	5.60496	6.76082
							Os10g0356000	8.34066	9.03026	8.02988	8.72681	7.65627	8.35915	8.53714	8.74601	8.06075	8.74728	7.55714	7.82915
GO:0015986	proton motive force-driven ATP synthesis	2	14116	0.000259266	0.00492605	0.00259266	Os10g0355800	6.73166	7.44455	6.74957	7.2198	5.72902	6.65328	7.17397	7.39019	6.59061	7.22185	5.72337	6.23911
							Os12g0207500	8.28005	8.98945	8.00631	8.73632	7.42604	8.2361	8.46574	8.62569	8.32393	8.79881	7.63776	8.13216
							.
ID CC	Description	Count	Bground	pvalue	p.adjust	qvalue	geneID
GO:0033178	proton-transporting two-sector ATPase complex, catalytic domain	2	8828	0.000318973	0.00255178	0.0016788	Os10g0355800	6.73166	7.44455	6.74957	7.2198	5.72902	6.65328	7.17397	7.39019	6.59061	7.22185	5.72337	6.23911
							Os12g0207500	8.28005	8.98945	8.00631	8.73632	7.42604	8.2361	8.46574	8.62569	8.32393	8.79881	7.63776	8.13216
ID MF	Description	Count	Bground	pvalue	p.adjust	qvalue	geneID
GO:0016984	ribulose-bisphosphate carboxylase activity	2	17054	8.48273e-05	0.00210039	0.00134236	Os01g0791033	6.9474	7.38262	6.95928	7.42959	6.21912	7.26109	7.19081	7.63069	6.87996	7.318	5.60496	6.76082
							Os10g0356000	8.34066	9.03026	8.02988	8.72681	7.65627	8.35915	8.53714	8.74601	8.06075	8.74728	7.55714	7.82915
GO:0008553	P-type proton-exporting transporter activity	2	17054	0.000170951	0.00210039	0.00134236	Os10g0355800	6.73166	7.44455	6.74957	7.2198	5.72902	6.65328	7.17397	7.39019	6.59061	7.22185	5.72337	6.23911
							Os12g0207500	8.28005	8.98945	8.00631	8.73632	7.42604	8.2361	8.46574	8.62569	8.32393	8.79881	7.63776	8.13216
GO:0046933	proton-transporting ATP synthase activity, rotational mechanism	2	17054	0.000225042	0.00210039	0.00134236	Os10g0355800	6.73166	7.44455	6.74957	7.2198	5.72902	6.65328	7.17397	7.39019	6.59061	7.22185	5.72337	6.23911
							Os12g0207500	8.28005	8.98945	8.00631	8.73632	7.42604	8.2361	8.46574	8.62569	8.32393	8.79881	7.63776	8.13216
GO:0046961	proton-transporting ATPase activity, rotational mechanism	2	17054	0.000652054	0.00456438	0.00291708	Os10g0355800	6.73166	7.44455	6.74957	7.2198	5.72902	6.65328	7.17397	7.39019	6.59061	7.22185	5.72337	6.23911
							Os12g0207500	8.28005	8.98945	8.00631	8.73632	7.42604	8.2361	8.46574	8.62569	8.32393	8.79881	7.63776	8.13216
GO:0016758	hexosyltransferase activity	3	17054	0.00342011	0.0191526	0.0122404	Os03g0212000	6.77703	6.08604	6.63893	6.41354	6.94177	6.57762	6.81357	6.09295	6.81258	6.28712	6.3734	6.83696
							Os03g0757100	5.79312	5.28821	5.8995	5.55323	6.15733	5.69689	5.72276	5.6013	5.87441	5.54379	5.58479	6.02106
							Os05g0215300	6.23189	6.01044	6.38407	6.00511	6.56679	6.30969	6.31327	6.00794	6.14192	5.97707	6.24373	6.30763
							.
Red Module							.
ID BP	Description	Count	Bground	pvalue	p.adjust	qvalue	geneID
GO:0009556	microsporogenesis	2	14116	0.000339641	0.00203785	0.00107255	Os01g0578500	3.95168	3.37522	3.37522	3.37522	3.37522	3.95095	3.87077	3.37522	3.77327	3.37522	3.96051	3.37522
							Os01g0578700	4.13319	3.77029	3.82446	3.86828	3.90311	4.21738	4.28516	3.73779	4.40854	3.84987	4.39497	3.86474
GO:0006506	GPI anchor biosynthetic process	1	14116	0.00847154	0.0254146	0.0133761	Os01g0580100	4.50885	4.85813	4.90033	4.64715	4.72302	4.70211	4.62631	4.99759	4.63803	5.01195	4.7431	4.84045
GO:0016117	carotenoid biosynthetic process	1	14116	0.0163216	0.0326432	0.0171806	Os01g0581300	4.33448	3.97398	3.82769	4.00252	3.64556	4.5091	4.5102	3.90783	4.30995	3.97726	4.29639	3.85064
							.
Green Module							.
ID BP	Description	Count	Bground	pvalue	p.adjust	qvalue	geneID
GO:0009642	response to light intensity	2	14116	0.000862306	0.0137969	0.0108923	Os06g0237502	3.98958	4.0977	4.50994	4.04234	4.14548	4.50545	4.45928	4.41933	4.20886	4.13256	4.05998	4.10531
							Os07g0210800	4.06251	3.62708	3.54231	3.63083	3.59286	4.17329	3.96812	3.56887	3.69211	3.69141	3.74814	3.56262

## Sheet: Table_S4
Supplematary Table S4 Pathway enrichment analysis of each module
Module	category	subcategory	ID	pos	Des	GeneRatio		BgRatio		pvalue	p.adjust	qvalue	Count	geneID
Red	Metabolism	Global and overview maps	dosa01212	1	Fatty acid metabolism	1	3	79	4689	0.0497075	0.0497075	NA	1	Os06t0300200
Yellow	Metabolism	Amino acid metabolism	dosa00260	2	Glycine, serine and threonine metabolism	3	31	68	4689	0.0098101	0.0420433	0.0324545	3	Os06t0611900	Os07t0108300	Os08t0502700
Blue	Metabolism	Energy metabolism	dosa00190	3	Oxidative phosphorylation	2	8	115	4689	0.0151591	0.0416874	0.0239354	2	Os10t0355800	Os12t0207500
Yellow	Metabolism	Metabolism of cofactors and vitamins	dosa00730	4	Thiamine metabolism	2	31	19	4689	0.00674501	0.0337251	0.0260334	2	Os03t0679700	Os07t0529600
Red	Metabolism	Metabolism of terpenoids and polyketides	dosa00906	5	Carotenoid biosynthesis	1	3	23	4689	0.0146463	0.0293639	NA	1	Os01t0581300
Red	Metabolism	Glycan biosynthesis and metabolism	dosa00563	6	Glycosylphosphatidylinositol (GPI)-anchor biosynthesis	1	3	25	4689	0.0159131	0.0293639	NA	1	Os01t0580100
Red	Metabolism	Lipid metabolism	dosa01040	7	Biosynthesis of unsaturated fatty acids	1	3	36	4689	0.0228611	0.0293639	NA	1	Os06t0300200
Red	Metabolism	Lipid metabolism	dosa00062	8	Fatty acid elongation	1	3	37	4689	0.0234911	0.0293639	NA	1	Os06t0300200
Blue	Metabolism	Energy metabolism	dosa00195	9	Photosynthesis	2	8	55	4689	0.00361549	0.0249888	0.0143476	2	Os10t0355800	Os12t0207500
Blue	Metabolism	Carbohydrate metabolism	dosa00630	10	Glyoxylate and dicarboxylate metabolism	2	8	72	4689	0.00613308	0.0249888	0.0143476	2	Os01t0791033	Os10t0356000
Blue	Metabolism	Energy metabolism	dosa00710	11	Carbon fixation in photosynthetic organisms	2	8	76	4689	0.00681513	0.0249888	0.0143476	2	Os01t0791033	Os10t0356000
Grey	Metabolism	Metabolism of terpenoids and polyketides	dosa00906	12	Carotenoid biosynthesis	1	2	23	4689	0.00978718	0.0195744	0.0103023	1	Os02t0817900
Yellow	Metabolism	Carbohydrate metabolism	dosa00630	13	Glyoxylate and dicarboxylate metabolism	4	31	72	4689	0.00117552	0.00863497	0.00666559	4	Os03t0131200	Os06t0611900	Os07t0108300	Os08t0502700
Yellow	Metabolism	Global and overview maps	dosa01200	14	Carbon metabolism	7	31	259	4689	0.00121035	0.00863497	0.00666559	7	Os02t0698000	Os03t0129300	Os03t0131200	Os06t0611900	Os07t0108300	Os08t0502700	Os11t0171300
Yellow	Metabolism	Energy metabolism	dosa00710	15	Carbon fixation in photosynthetic organisms	4	31	76	4689	0.00143916	0.00863497	0.00666559	4	Os02t0698000	Os03t0129300	Os07t0108300	Os11t0171300
Yellow	Metabolism	Energy metabolism	dosa00195	16	Photosynthesis	7	31	55	4689	4.36588e-08	6.54882e-07	5.05523e-07	7	Os03t0778100	Os05t0560000	Os06t0101600	Os07t0141400	Os07t0513000	Os08t0200300	Os08t0560900
Yellow	Metabolism	Energy metabolism	dosa00196	17	Photosynthesis-antenna proteins	8	31	15	4689	8.54509e-15	2.56353e-13	1.97886e-13	8	Os02t0197600	Os03t0592500	Os06t0320500	Os07t0558400	Os07t0562700	Os07t0577600	Os08t0435900	Os09t0346500
